# Supplementary material for: Melatonin Treatment Improves Renal Fibrosis via miR-4516/SIAH3/PINK1 Axis
Source: Cells. 2021 Jul 3;10(7):1682. doi: 10.3390/cells10071682 (PMC8307213; doi:10.3390/cells10071682)
Supplement: Supplementary file 1 [file cells-10-01682-s001.zip]

Archive with 2 entries (2 files):
- Supplementary Figure and figure legend.pdf
- Supplementary tables.pdf
